# Supplementary material for: Mosquito species identification using convolutional neural networks with a multitiered ensemble model for novel species detection
Source: Sci Rep. 2021 Jul 1;11:13656. doi: 10.1038/s41598-021-92891-9 (PMC8249627; doi:10.1038/s41598-021-92891-9)
Supplement: Supplementary file 2 — Supplementary Information 2. [file 41598_2021_92891_MOESM2_ESM.csv]

Supplimentary Table 2. This table details descriptive data on the identification and collection methods of specimens within each species and the assignment of specimens into data group/set K, U1, U2, or N, where each K species was placed set U2/N for one fo the five folds.
				Identification		Origin
Species	Data group	total		DNA	Human	Wild Caught	Lab Colony	Wild eggs lab grown	Unknown
Aedes aegypti	K	199		76	123	72	127	0	0
Aedes albopictus	K	148		148	0	148	0	0	0
Aedes dorsalis	K	55		22	33	55	0	0	0
Aedes japonicus *	K	250		25	225	32	0	111	107
Aedes sollicitans	K	91		36	55	91	0	0	0
Aedes taeniorhynchus	K	35		27	8	35	0	0	0
Aedes vexans	K	83		58	25	83	0	0	0
Anopheles coustani	K	25		10	15	25	0	0	0
Anopheles crucians s.l.	K	56		34	22	56	0	0	0
Anopheles freeborni	K	119		0	119	119	0	0	0
Anopheles funestus s.l.	K	227		180	47	227	0	0	0
Anopheles gambiae s.l.	K	216		214	2	216	0	0	0
Anopheles punctipennis	K	44		38	6	44	0	0	0
Anopheles quadrimaculatus	K	37		37	0	37	0	0	0
Culex erraticus	K	71		70	1	71	0	0	0
Culex pipiens s.l.	K	325		73	252	325	0	0	0
Culex salinarius	K	32		32	0	32	0	0	0
Psorophora columbiae	K	89		70	19	89	0	0	0
Psorophora cyanescens	K	78		0	78	78	0	0	0
Psorophora ferox	K	44		40	4	44	0	0	0
Aedes atlanticus	U1	16		16	0	16	0	0	0
Aedes canadensis	U1	34		1	33	34	0	0	0
Aedes flavescens	U1	16		0	16	16	0	0	0
Aedes nigromaculis	U1	7		0	7	7	0	0	0
Aedes tortilis	U1	4		4	0	4	0	0	0
Aedes triseriatus s.l.	U1	18		17	1	18	0	0	0
Anopheles maculipalpis	U1	6		4	2	6	0	0	0
Anopheles pseudopunctipennis	U1	10		0	10	10	0	0	0
Anopheles ziemanni	U1	7		0	7	7	0	0	0
Coquillettidia perturbans	U1	52		20	32	52	0	0	0
Culex coronator	U1	12		12	0	12	0	0	0
Culex nigripalpus	U1	16		7	9	16	0	0	0
Culex restuans	U1	18		18	0	18	0	0	0
Culiseta incidens	U1	10		0	10	10	0	0	0
Culiseta inornata	U1	10		0	10	10	0	0	0
Deinocerites cancer	U1	8		8	0	8	0	0	0
Deinocerites cuba-1 **	U1	15		15	0	15	0	0	0
Mansonia titillans	U1	19		12	7	19	0	0	0
Psorophora ciliata	U1	29		19	10	29	0	0	0
Psorophora pygmaea	U1	30		29	1	30	0	0	0
Psorophora signipennis	U1	5		0	5	5	0	0	0
Aedes cantator	U2/N	2		0	2	2	0	0	0
Aedes condolescens	U2/N	2		2	0	2	0	0	0
Aedes fairfax-1 **	U2/N	1		1	0	1	0	0	0
Aedes hendersoni	U2/N	4		4	0	4	0	0	0
Aedes infirmatus	U2/N	21		17	4	21	0	0	0
Aedes mediovittatus	U2/N	26		1	25	3	23	0	0
Aedes melanimon	U2/N	5		3	2	5	0	0	0
Aedes sierrensis	U2/N	2		0	2	2	0	0	0
Aedes spilotus	U2/N	1		0	1	1	0	0	0
Aedes sticticus	U2/N	1		1	0	1	0	0	0
Aedes trivittatus	U2/N	29		13	16	29	0	0	0
Anopheles cf-coustani **	U2/N	2		2	0	2	0	0	0
Anopheles pharoensis	U2/N	1		1	0	1	0	0	0
Anopheles pretoriensis	U2/N	2		0	2	2	0	0	0
Anopheles rufipes	U2/N	2		0	2	2	0	0	0
Anopheles squamosus	U2/N	3		3	0	3	0	0	0
Anopheles tenebrosus	U2/N	1		0	1	1	0	0	0
Culex antillummagnorum	U2/N	8		0	8	8	0	0	0
Culex bahamensis	U2/N	1		1	0	1	0	0	0
Culex tarsalis	U2/N	3		0	3	3	0	0	0
Culex territans	U2/N	2		2	0	2	0	0	0
Culiseta melanura	U2/N	1		1	0	1	0	0	0
Orthopodomyia signifera	U2/N	3		3	0	3	0	0	0
Psorophora discolor	U2/N	2		0	2	2	0	0	0
Psorophora howardii	U2/N	3		3	0	3	0	0	0
Uranotaenia sapphirina	U2/N	2		2	0	2	0	0	0
* Unknown origin due to a data entry error.
** These species did not have a match in GenBank, and were given temporary names based on their close genetic relatives or the geography they were captured in until further study can be done to define the species.
